# Supplementary material for: Influence of Polymer Concentration on Drying of SPION Dispersions by Electrospinning
Source: Pharmaceutics. 2023 May 30;15(6):1619. doi: 10.3390/pharmaceutics15061619 (PMC10302812; doi:10.3390/pharmaceutics15061619)
Supplement: Supplementary file 1 [file pharmaceutics-15-01619-s001.zip]

Archive with 1 entries (1 files):
- pharmaceutics-2336965-supplementary.pdf
